# Supplementary material for: Burden of malaria in the Comoros, 1990–2021: findings from the global burden of disease study 2021
Source: Front Public Health. 2025 Mar 12;13:1470021. doi: 10.3389/fpubh.2025.1470021 (PMC11937032; doi:10.3389/fpubh.2025.1470021)
Supplement: Supplementary file 1 [file Table_1.xlsx]

## Sheet: Sheet1
Supplementary Table 1 Gender disparities in the burden of malaria in Comoros in the year 2021.
Indicators gender	ASIR		ASPR		ASMR		ASDR		Age-standardized YLLs		Age-standardized YLDs
	Counts(per 10^5)	95%UI	Counts(per 10^5)	95%UI	Counts(per 10^5)	95%UI	Counts(per 10^5)	95%UI	Counts(per 10^5)	95%UI	Counts(per 10^5)	95%UI
Both	1687.94	(1395.05 to 2031.47)	479.17	(33.14 to 595.59)	4.26	(1.90 to 7.24)	234.27	(116.63 to 380.55)	214.91	(96.45 to 361.22 )	19.36	(13.02 to 25.73)
Male	1687.94	(1395.05 to 2031.47)	477.30	(31.03 to 592.93)	4.41	(1.87 to 7.67)	228.46	(106.15 to 379.61)	211.01	(88.92 to 361.79)	17.45	(11.75 to 23.07)
Female	1687.94	(1395.05 to 2031.47)	481.00	(35.04 to 597.47)	4.15	(1.95 to 6.94)	241.11	(125.55 to 386.05)	219.87	(104.11 to 366.33)	21.23	(13.96 to 28.38)
ASIR, age-standardized incidence rate. ASPR, age-standardized prevalence rate. ASMR, age-standardized mortality rate. ASDR,age-standardized DALY rate. 95%UI: 95%Uncertainty Interval. DALYs, disability_x0002_adjusted life years. YLLs, years of life lost. YLDS, years lived with disability.
