# Supplementary material for: Burden of malaria in the Comoros, 1990–2021: findings from the global burden of disease study 2021
Source: Front Public Health. 2025 Mar 12;13:1470021. doi: 10.3389/fpubh.2025.1470021 (PMC11937032; doi:10.3389/fpubh.2025.1470021)
Supplement: Supplementary file 2 [file Table_2.xlsx]

## Sheet: Sheet1
Supplementary Table 2 Gender disparities in the crude rates of Incidence, prevalence, death, DALYs, YLLs and YLDs in different age groups (per 100.000) in Comoros, 2021.
Indicators Age	Incidence(counts per 10^5,95%UI)		Prevalence(counts,per 10^5,95%UI)		Deaths(counts per 10^5,95%UI)		DALYs (Disability-Adjusted Life Years) rate(counts per 10^5,95%UI)		YLLs (Years of Life Lost) rate (counts per 10^5,95%UI)		YLDs (Years Lived with Disability) rate (counts per 10^5,95%UI)
	Male	Female	Male	Female	Male	Female	Male	Female	Male	Female	Male	Female
<5 years	888.46(679.45 to 1152.76)	888.76(679.68 to 1153.15)	574.14(7.50 to 721.47)	574.68(7.68 to 720.78)	2.6(0.99 to 4.44)	3.28(1.47 to 5.45)	239.89 (94.52 to 397.82)	299.43 (138.78 to 487.07)	229.35(87.03 to 391.16)	289.28(129.33 to 480.34)	10.54(2.33 to 17.94)	10.15(2.61 to 17.11)
5-9 years	997.45(795.36 to 1244.18)	997.45(795.36 to 1244.18)	636.32(27.03 to 797.71)	638.14(29.20 to 797.20)	0.69(0.31 to 1.20)	0.86(0.40 to 1.43)	76.79 (42.63 to 116.06)	92.74 ( 52.71 to 138.01)	56.94(25.97 to 99.67)	71.52(33.24 to 118.86)	19.85(9.90 to 33.84)	21.22(11.10 to 33.94)
10-14 years	1309.76(1071.66 to 1593.28)	1309.76(1071.66 to 1593.28)	606.19(39.71,756.78)	609.35(42.42 to 757.08)	0.56(0.26 to 0.97)	0.96(0.48 to 1.62)	66.07 (39.40 to 99.49)	98.95 ( 58.58 to 149.21)	43.73(20.10 to 74.8)	74.56( 37.01 to 125.24)	22.34(14.84 to 32.56)	24.39(15.79 to 34.52)
15-19 years	1642.88(1341.43 to 2002.16)	1642.88(1341.43 to 2002.16)	541.48(44.55 to 673.25)	545.19(48.39 to 675.50)	3.69(1.59 to 6.51)	6.37(3.07 to 10.9)	289.40 (137.32 to 493.71)	487.96 ( 250.30 to 814.35)	267.56(114.95 to 471.76)	461.87(222.45 to 790.41)	21.84(15.15 to 29.38)	26.09(15.41 to 39.93)
20-24 years	1930.91(1592.15 to 2329.54)	1930.91(1592.15 to 2329.54)	493.58(44.14 to 611.84)	497.73(48.37 to 617.03)	5.00(2.12 to 8.72)	5.84(2.76 to 10.04)	359.84 (163.88 to 609.71)	421.69 ( 206.46 to 707.30)	338.46(143.45 to 589.71)	395.02(186.69 to 679.38)	21.38(15.26 to 27.60)	26.67(16.05 to 42.68)
25-29 years	2216.98(1840.33 to 2655.93)	2216.98(1840.33 to 2655.93)	459.01(42.84 to 565.50)	463.12(47.30 to 571.04)	3.97(1.72 to 6.89)	3.70(1.70 to 6.33)	269.98 (129.98 to 452.89)	258.86 ( 134.69 to 424.79)	248.85(107.98 to 432.29)	232.28(106.55 to 397.49)	21.13(14.72 to 27.65)	26.58(17.30 to 35.81)
30-34 years	2136.22(1777.73 to 2552.42)	2136.22(1777.73 to 2552.42)	434.15(41.67 to 536.36 )	438.54(46.29 to 541.05)	4.07(1.63 to 7.17)	3.84(1.83 to 6.52)	254.97 (114.68 to 434.69)	247.65 ( 130.43 to 404.06)	234.89(94.27 to 414.01)	222.06(105.61 to 376.49)	20.09(13.88 to 26.53)	25.59(16.77 to 34.3)
35-39 years	2065.98(1723.29 to 2462.40)	2065.98(1723.29 to 2462.40)	415.83(39.93 to 513.47)	420.27(44.61 to 517.49)	4.09(1.62 to 7.33)	5.14(2.40 to 8.7)	235.18 (105.63 to 402.82)	296.41 ( 153.38 to 487.23)	215.79(85.48 to 386.87)	271.30(126.79 to 459.55)	19.39(13.34 to 26.08)	25.11(16.71 to 35.14)
40-44 years	2005.14(1676.13 to 2384.42)	2005.14(1676.13 to 2384.42)	401.84(37.49 to 498.24)	406.44(42.37 to 501.58)	5.90(2.42 to 10.57)	3.33(1.58 to 5.80)	301.24 (133.11 to 523.73)	183.96 ( 98.96 to 303.66)	282.25(115.82 to 505.65)	159.51(75.46 to 277.73)	18.99(13.25 to 25.26)	24.45(15.89 to 34.11)
45-49 years	1952.67(1635.46 to 2317.17)	1952.67(1635.46 to 2317.17)	390.66(34.29 to 483.89 )	395.62(39.36 to 487.73)	6.06(2.35 to 11.21)	3.84(1.74 to 6.84)	278.85 (119.27 to 503.97)	187.94 ( 98.93 to 317.61)	260.59(100.95 to 482.3)	164.88(74.70 to 293.80)	18.26(12.55 to 24.51)	23.05(15.01 to 31.29)
50-54 years	1907.7(1600.60 to 2259.54)	1907.7(1600.60 to 2259.54)	380.95(30.14 to 474.51)	386.15(35.49 to 479.74)	6.57(2.70 to 12.01)	4.83(2.27 to 8.49)	268.02 (118.15 to 473.52)	206.63 ( 107.31 to 348.99)	251.50(103.46 to 459.56)	184.61(86.96 to 324.63)	16.51(11.37 to 21.85)	22.02(14.02 to 30.98)
55-59 years	1869.47(1570.97 to 2210.54 )	1869.47(1570.97 to 2210.54 )	371.70(24.84 to 462.29 )	377.38(30.65 to 468.7)	6.59(2.69 to 12.06)	6.37(2.89 to 11.19)	235.76 (103.68 to 419.18)	233.11 ( 117.77 to 393.25)	221.31(90.29 to 405.03)	213.62(97.01 to 375.32)	14.45(9.58 to 19.06)	19.49(12.53 to 26.44)
60-64 years	1837.34(1546.06 to 2169.35)	1837.34(1546.06 to 2169.35)	362.79(18.59 to 454.22 )	369.04(24.82 to 459.96)	7.74(3.31 to 14.04)	6.47(3.10 to 11.44)	235.51 (107.25 to 415.82)	202.91 ( 105.62 to 346.09)	224.07(95.83 to 406.28)	186.91(89.62 to 330.43)	11.44(7.62 to 15.27)	16.00(10.45 to 22.34)
65-69 years	1810.74(1525.45 to 2135.27)	1810.74(1525.45 to 2135.27)	354.03(12.06 to 443.13 )	360.05(18.03 to 447.58)	9.91(4.12 to 17.99)	6.47(3.04 to 10.98)	249.92 (107.26 to 447.32)	170.53 ( 86.30 to 281.82)	241.40(100.29 to 438.19)	157.24(73.81 to 267.11)	8.52(5.06 to 11.87)	13.29(7.63 to 18.93)
70-74 years	1789.21(1508.76 to 2107.67)	1789.21(1508.76 to 2107.67)	347.08(6.32 to 438.20)	351.87(11.05 to 443.12)	14.57(6.30 to 25.82)	10.12(4.73 to 17.13)	296.41 (132.09 to 520.84)	210.99 ( 105.27 to 350.83)	290.56(125.59 to 515.19)	201.57(94.22 to 341.25)	5.85(2.64 to 8.84)	9.42(4.72 to 14.37)
75-79 years	1772.3(1495.66 to 2086.00)	1772.30(1495.66 to 2086.00)	342.04(2.45 to 430.82 )	344.85(5.05 to 430.87)	9.00(3.92 to 16.05)	6.19(2.87 to 10.59)	148.63 (67.45 to 261.36)	105.87 ( 52.32 to 176.51)	144.23(62.89 to 257.29)	99.23(45.98 to 169.67)	4.40(1.02 to 7.42)	6.64(2.07 to 10.72)
80+ years	1755.99(1483.01 to 2065.10)	1755.84(1482.90 to 2064.91)	339.55(0.44 to 430.32)	340.16(1.10 to 431.24)	5.19(2.28 to 9.17)	3.24(1.50 to 5.57)	67.77 (32.40 to 115.52)	45.18 ( 24.62 to 72.94)	63.45(27.97 to 111.98)	39.54(18.36 to 67.79)	4.32(0.19 to 7.40)	5.63(0.45 to 9.28)
Supplementary table 2 Gender disparities in the number of Incidence, prevalence, death, DALYs, YLLs and YLDs in different age groups in Comoros, 2021.
Indicators Age	Incidence(counts,95%UI)		Prevalence(counts,95%UI)		Deaths(counts,95%UI)		DALYs (Disability-Adjusted Life Years) (counts,95%UI)		YLLs (Years of Life Lost) (counts,95%UI)		YLDs (Years Lived with Disability) (counts,95%UI)
	Male	Female	Male	Female	Male	Female	Male	Female	Male	Female	Male	Female
<5 years	369.11(282.27to 478.91)	353.39(270.26 to 458.52)	238.52(3.12 to 299.73)	228.51(3.05 to 286.60)	1.08(0.41 to 1.84)	1.30(0.58 to 2.17)	99.66(39.27 to 165.27)	119.06(55.18 to 193.67)	95.28(36.16 to 162.50)	115.02(51.42 to 191.00)	4.38(0.97 to 7.45)	4.04(1.04 to 6.80)
5-9 years	409.27(326.35 to510.50)	394.02(314.19 to491.49)	261.09(11.09 to 327.31)	252.08(11.53 to 314.92)	0.28(0.13 to 0.49)	0.34(0.16 to 0.57)	31.51( 17.49 to 47.62)	36.63( 20.82 to 54.52)	23.36(10.66 to 40.90)	28.25(13.13 to 46.95)	8.14(4.06 to 13.89)	8.38(4.38 to 13.41)
10-14 years	520.36(425.77 to 633.01)	505.34(413.47 to 614.73)	240.84(15.78 to 300.67)	235.10(16.37 to 292.10)	0.22(0.10 to 0.38)	0.37(0.18 to 0.62)	26.25(15.65 to 39.53)	38.18(22.60 to 57.57)	17.37(7.99 to 29.72)	28.77(14.28 to 48.32)	8.88(5.90 to 12.94)	9.41(6.09 to 13.32)
15-19 years	610.77(498.70 to744.33)	601.58(491.19 to 733.13)	201.31(16.56 to 250.29)	199.63(17.72 to 247.35)	1.37(0.59 to 2.42)	2.33(1.12 to 3.99)	107.59(51.05 to 183.54)	178.68(91.65 to 298.19)	99.47(42.73 to 175.39)	169.12(81.46 to 289.43)	8.12(5.63 to 10.92)	9.55(5.64 to 14.62)
20-24 years	658.29(542.79 to 794.19)	658.66(543.10 to 794.64)	168.27(15.05 to 208.59)	169.78(16.50 to 210.48)	1.71(0.72 to 2.97)	1.99(0.94 to 3.42)	122.68(55.87 to 207.86)	143.85(70.43 to 241.27)	115.39(48.91 to 201.04)	134.75(63.68 to 231.75)	7.29(5.20 to 9.41)	9.10(5.47 to 14.56)
25-29 years	695.76(577.56 to 833.52)	698.89(580.15 to 837.26)	144.05(13.44 to 177.47)	146.00(14.91 to 180.02)	1.25(0.54 to 2.16)	1.17(0.54 to 2.00)	84.73(40.79 to 142.13)	81.60(42.46 to 133.91)	78.10(33.89 to 135.67)	73.23(33.59 to 125.31)	6.63(4.62 to 8.68)	8.38(5.45 to 11.29)
30-34 years	598.76(498.28 to 715.41 )	598.04(497.68 to 714.55)	121.69(11.68 to 150.34)	122.77(12.96 to 151.47)	1.14(0.46 to 2.01)	1.08(0.51 to 1.82)	71.47(32.14 to 121.84)	69.33(36.51 to 113.12)	65.84(26.42 to 116.04)	62.17(29.57 to 105.40)	5.63(3.89 to 7.44)	7.16(4.69 to 9.60)
35-39 years	507.67(423.46 to 605.08)	501.73(418.51 to 598.00)	102.18(9.81 to 126.17)	102.06(10.83 to 125.67)	1.00(0.40 to 1.80)	1.25(0.58 to 2.11)	57.79(25.96 to 98.98)	71.98(37.25 to 118.33)	53.03(21.01 to 95.06)	65.89(30.79 to 111.60)	4.76(3.28 to 6.41)	6.10(4.06 to 8.53)
40-44 years	438.79(366.79 to 521.78 )	432.34(361.40 to 514.12)	87.93(8.20 to 109.03)	87.63(9.13 to 108.15)	1.29(0.53 to 2.31)	0.72(0.34 to 1.25)	65.92(29.13 to 114.61)	39.67(21.34 to 65.47)	61.77(25.35 to 110.65)	34.39(16.27 to 59.88)	4.16(2.90 to 5.53)	5.27(3.43 to 7.35)
45-49 years	377.85(316.47 to 448.38)	373.50(312.83 to 443.22 )	75.59(6.63 to 93.63)	75.67(7.53 to 93.29)	1.17(0.45 to 2.17)	0.73(0.33 to 1.31)	53.96(23.08 to 97.52)	35.95(18.92 to 60.75)	50.42(19.53 to 93.33)	31.54(14.29 to 56.20)	3.53(2.43 to 4.74)	4.41(2.87 to 5.98)
50-54 years	300.31(251.97 to 355.70 )	304.04(255.10 to 360.12)	59.97(4.74 to 74.70)	61.54(5.66 to 76.46)	1.04(0.43 to 1.89)	0.77(0.36 to 1.35)	42.19(18.6 to 74.54)	32.93(17.10 to 55.62)	39.59(16.29 to 72.34)	29.42(13.86 to 51.74)	2.60(1.79 to 3.44)	3.51(2.23 to 4.94)
55-59 years	226.07(189.97 to 267.31)	241.89(203.27 to 286.02)	44.95(3.00 to 55.90)	48.83(3.97 to 60.64)	0.80(0.33 to 1.46)	0.82(0.37 to 1.45)	28.51(12.54 to 50.69)	30.16(15.24 to 50.88)	26.76(10.92 to 48.98)	27.64( 12.55 to 48.56)	1.75(1.16 to 2.30)	2.52(1.62 to 3.42)
60-64 years	158.77(133.60 to 187.46 )	186.87(157.25 to 220.64)	31.35(1.61 to 39.25)	37.53(2.52 to 46.78)	0.67(0.29 to 1.21)	0.66(0.32 to 1.16)	20.35(9.27 to 35.93)	20.64(10.74 to 35.20)	19.36(8.28 to 35.11)	19.01(9.11 to 33.61)	0.99(0.66 to 1.32)	1.63(1.06 to 2.27)
65-69 years	114.85(96.76 to 135.44 )	144.04(121.34 to 169.85 )	22.46(0.77 to 28.11)	28.64(1.43 to 35.60)	0.63(0.26 to 1.14)	0.51(0.24 to 0.87)	15.85(6.8 to 28.37)	13.57(6.86 to 22.42)	15.31(6.36 to 27.79)	12.51(5.87 to 21.25)	0.54(0.32 to 0.75)	1.06(0.61 to 1.51)
70-74 years	79.76(67.26 to 93.96)	102.55(86.47 to 120.80)	15.47(0.28 to 19.54)	20.17(0.63 to 25.40)	0.65(0.28 to 1.15)	0.58(0.27 to 0.98)	13.21(5.89 to 23.22)	12.09(6.03 to 20.11)	12.95(5.60 to 22.97)	11.55(5.40 to 19.56)	0.26(0.12 to 0.39)	0.54(0.27 to 0.82)
75-79 years	51.59(43.54 to 60.72)	66.57(56.18 to 78.35)	9.96(0.07 to 12.54)	12.95(0.19 to 16.18)	0.26(0.11 to 0.47)	0.23(0.11 to 0.40)	4.33(1.96 to 7.61)	3.98(1.97 to 6.63)	4.20(1.83 to 7.49)	3.73( 1.73 to 6.37)	0.13(0.03 to 0.22)	0.25(0.08 to 0.40)
80+ years	45.02(38.02 to 52.94)	57.40(48.48 to 67.51 )	8.71(0.01 to 11.03)	11.12(0.04 to 14.10)	0.13(0.06 to 0.24)	0.11(0.05 to 0.18)	1.74( 0.83 to 2.96)	1.48(0.80 to 2.38)	1.63(0.72 to 2.87)	1.29(0.60 to 2.22)	0.11(0.00 to 0.19)	0.18(0.01 to 0.30)
95%UI: 95%Uncertainty Interval. DALYs, disability_x0002_adjusted life years. YLLs, years of life lost. YLDS, years lived with disability.
