# Supplementary material for: Burden of malaria in the Comoros, 1990–2021: findings from the global burden of disease study 2021
Source: Front Public Health. 2025 Mar 12;13:1470021. doi: 10.3389/fpubh.2025.1470021 (PMC11937032; doi:10.3389/fpubh.2025.1470021)
Supplement: Supplementary file 3 [file Table_3.xlsx]

## Sheet: supplementary table 1
Supplementary Table 3 Changes in the Burden of Malaria in Comoros , 1990-2021.
Year Measure	1990		2021		1990-2021
	counts(number)	95%UI	counts(number)	95%UI	RCR（%）
Incidence	110324	(1529,577998)	12384	(10210,14942)	-0.8877
Prevalence	33639	(688,243422)	3674	(258,4565)	-0.8908
Deaths	180	(3,900)	30	(13,50)	-0.8333
DALYs	12405	(388,59161)	1778	(886, 2878)	-0.8567
95%UI: 95%Uncertainty Interval. DALYs, disability_x0002_adjusted life years. RCR: relative change rate.
