# Supplementary material for: Burden of malaria in the Comoros, 1990–2021: findings from the global burden of disease study 2021
Source: Front Public Health. 2025 Mar 12;13:1470021. doi: 10.3389/fpubh.2025.1470021 (PMC11937032; doi:10.3389/fpubh.2025.1470021)
Supplement: Supplementary file 4 [file Table_4.xlsx]

## Sheet: DALYs (Disability-Adjusted Life
Supplementary Table 4 Changes in the burden of malaria caused by aging, population growth, and epidemiological changes, 1990-2021.
indicators measure	Overll _difference	Change due to Population-level determinants (%contribute to the total changes)
		Aging			Population growth			Epidemiological change
Incidence
Both	-97940	-11545.129（ -11.79%)			33859.932(34.57%)			-120254.780(-122.78%)
Female	-48748.1	-5775.248(-11.85%)			16630.724(34.12%)			-59603.532(-122.27%)
Male	-49191.9	-5773.654(-11.74%)			17233.789(35.03%)			-60652.058(-123.30%)
Prevalence
Both	-29964.6	-1347.914(-4.50%)			10744.212(35.86%)			-39360.878(-131.36%)
Female	-15040.4	-672.879(-4.47%)			5312.559(35.32%)			-19680.058(-130.85%)
Male	-14924.20	-675.592(-4.53%)			5432.149(36.40%)			-19680.759(-131.87%)
Deaths
Both	-150.49	6.845(4.55%)			61.157(40.64%)			-218.496(-145.19%)
Female	-70.43	1.970(2.80%)			28.578(40.58%)			-100.977(-143.37%)
Male	-80.06	4.717(5.89%)			32.6110(40.73%)			-117.392(-146.63%)
DALYs
Both	-10628	-453.365(-4.27%)			4032.152(37.94%)			-14206.763(-133.67%)
Female	-5111.97	-284.220(-5.56%)			1940.445(37.96%)			-6768.196(-132.40%)
Male	-5516.00	-169.136(-3.07%)			2093.705(37.96%)			-7440.574(-134.89%)
DALYs, disability_x0002_adjusted life years.
