# Supplementary material for: Burden of malaria in the Comoros, 1990–2021: findings from the global burden of disease study 2021
Source: Front Public Health. 2025 Mar 12;13:1470021. doi: 10.3389/fpubh.2025.1470021 (PMC11937032; doi:10.3389/fpubh.2025.1470021)
Supplement: Supplementary file 5 [file Table_5.xlsx]

## Sheet: Sheet1
Supplementary Table 5 Joinpoint regression analysis: trends in malaria burden among both sexes in Comoros, 1990–2021.
Measure Period	ASIR						ASPR							ASMR							ASDR
	APC(%)	Test Statistic	P-Value	AAPC(%)	Test Statistic	P-Value	Period	APC(%)	Test Statistic	P-Value	AAPC(%)	Test Statistic	P-Value	Period	APC(%)	Test Statistic	P-Value	AAPC(%)	Test Statistic	P-Value	Period	APC(%)	Test Statistic	P-Value	AAPC(%)	Test Statistic	P-Value
1990-2012	13.63	3.21	<0.05	0.99	0.16	0.88	1990-2005	-8.09	-2.35	<0.05	-7.60 (-12.80, -2.10)	-2.68	<0.05	1990-2012	7.68 (1.19, 14.58)	2.46	<0.05	-3.05	-0.49	0.63	1990-2012	7.98 (1.55, 14.81)	2.58	<0.05	-3.01	-0.49	0.62
2012-2015	-70.47	-3.01	<0.05				2005-2009	42.01	9.71	<0.05				2012-2015	-63.8	-1.74	0.10				2012-2015	-64.47	-1.83	0.08
2015-2019	85.29	2.90	<0.05				2009-2012	1.81	0.16	0.87				2015-2021	7.96	0.73	0.47				2015-2021	8.13	0.79	0.44
2019-2021	-48.18	-1.41	0.17				2012-2015	-66.55	-14.94	<0.05
							2015-2018	74.13	4.12	<0.05
							2018-2021	-28.86	-2.24	<0.05
ASIR, age-standardized incidence rate; ASPR, age-standardized prevalence rate; ASMR, age-standardized Mortality rate; ASDR, age-standardized DALYs rate; AAPC, average annual percent change presented for full period; APC, annual percent change; 95% CI, 95% confidence interval.
