# Supplementary material for: Burden of malaria in the Comoros, 1990–2021: findings from the global burden of disease study 2021
Source: Front Public Health. 2025 Mar 12;13:1470021. doi: 10.3389/fpubh.2025.1470021 (PMC11937032; doi:10.3389/fpubh.2025.1470021)
Supplement: Supplementary file 6 [file Table_6.xlsx]

## Sheet: supplementary Table 6
Supplementary Table 6 The number of new incidental cases in different age groups,in 2021.
measure	location	sex	age	cause	metric	year	val	upper	lower
Incidence	Comoros	Both	<5 years	Malaria	Number	2021	722.50	937.43	552.53
Incidence	Comoros	Both	5-9 years	Malaria	Number	2021	803.29	1001.99	640.54
Incidence	Comoros	Both	10-14 years	Malaria	Number	2021	1025.7	1247.74	839.24
Incidence	Comoros	Both	15-19 years	Malaria	Number	2021	1212.35	1477.47	989.89
Incidence	Comoros	Both	20-24 years	Malaria	Number	2021	1316.95	1588.82	1085.9
Incidence	Comoros	Both	25-29 years	Malaria	Number	2021	1394.65	1670.78	1157.71
Incidence	Comoros	Both	30-34 years	Malaria	Number	2021	1196.79	1429.96	995.96
Incidence	Comoros	Both	35-39 years	Malaria	Number	2021	1009.40	1203.08	841.97
Incidence	Comoros	Both	40-44 years	Malaria	Number	2021	871.12	1035.9	728.19
Incidence	Comoros	Both	45-49 years	Malaria	Number	2021	751.35	891.6	629.29
Incidence	Comoros	Both	50-54 years	Malaria	Number	2021	604.36	715.82	507.07
Incidence	Comoros	Both	55-59 years	Malaria	Number	2021	467.96	553.33	393.24
Incidence	Comoros	Both	60-64 years	Malaria	Number	2021	345.64	408.1	290.84
Incidence	Comoros	Both	65-69 years	Malaria	Number	2021	258.89	305.29	218.1
Incidence	Comoros	Both	70-74 years	Malaria	Number	2021	182.31	214.76	153.74
Incidence	Comoros	Both	75-79 years	Malaria	Number	2021	118.16	139.07	99.72
Incidence	Comoros	Both	80+ years	Malaria	Number	2021	102.42	120.45	86.50
