# Supplementary material for: Burden of malaria in the Comoros, 1990–2021: findings from the global burden of disease study 2021
Source: Front Public Health. 2025 Mar 12;13:1470021. doi: 10.3389/fpubh.2025.1470021 (PMC11937032; doi:10.3389/fpubh.2025.1470021)
Supplement: Supplementary file 7 [file Table_7.xlsx]

## Sheet: supplementary Table 7
Supplementary Table 7 The number of prevalent cases in different age groups,in 2021.
measure	location	sex	age	cause	metric	year	val	upper	lower
Prevalence	Comoros	Both	<5 years	Malaria	Number	2021	467.03	587.92	6.09
Prevalence	Comoros	Both	5-9 years	Malaria	Number	2021	513.18	640.86	22.59
Prevalence	Comoros	Both	10-14 years	Malaria	Number	2021	475.94	591.93	32.19
Prevalence	Comoros	Both	15-19 years	Malaria	Number	2021	400.94	496.78	34.31
Prevalence	Comoros	Both	20-24 years	Malaria	Number	2021	338.06	419.06	31.51
Prevalence	Comoros	Both	25-29 years	Malaria	Number	2021	290.05	357.42	28.34
Prevalence	Comoros	Both	30-34 years	Malaria	Number	2021	244.46	300.81	24.60
Prevalence	Comoros	Both	35-39 years	Malaria	Number	2021	204.25	251.03	20.60
Prevalence	Comoros	Both	40-44 years	Malaria	Number	2021	175.57	217.29	17.27
Prevalence	Comoros	Both	45-49 years	Malaria	Number	2021	151.27	187.44	14.10
Prevalence	Comoros	Both	50-54 years	Malaria	Number	2021	121.51	150.88	10.42
Prevalence	Comoros	Both	55-59 years	Malaria	Number	2021	93.78	116.97	6.96
Prevalence	Comoros	Both	60-64 years	Malaria	Number	2021	68.88	86.03	4.12
Prevalence	Comoros	Both	65-69 years	Malaria	Number	2021	51.10	63.44	2.19
Prevalence	Comoros	Both	70-74 years	Malaria	Number	2021	35.64	44.91	0.92
Prevalence	Comoros	Both	75-79 years	Malaria	Number	2021	22.91	28.65	0.26
Prevalence	Comoros	Both	80+ years	Malaria	Number	2021	19.83	25.17	0.05
