# Supplementary material for: Burden of malaria in the Comoros, 1990–2021: findings from the global burden of disease study 2021
Source: Front Public Health. 2025 Mar 12;13:1470021. doi: 10.3389/fpubh.2025.1470021 (PMC11937032; doi:10.3389/fpubh.2025.1470021)
Supplement: Supplementary file 8 [file Table_8.xlsx]

## Sheet: supplementary Table 8
Supplementary Table 8 The number of deaths in different age groups,in 2021.
measure	location	sex	age	cause	metric	year	val	upper	lower
Deaths	Comoros	Both	<5 years	Malaria	Number	2021	2.38	3.97	1.02
Deaths	Comoros	Both	5-9 years	Malaria	Number	2021	0.62	1.04	0.30
Deaths	Comoros	Both	10-14 years	Malaria	Number	2021	0.60	0.99	0.29
Deaths	Comoros	Both	15-19 years	Malaria	Number	2021	3.70	6.33	1.73
Deaths	Comoros	Both	20-24 years	Malaria	Number	2021	3.70	6.40	1.68
Deaths	Comoros	Both	25-29 years	Malaria	Number	2021	2.41	4.10	1.09
Deaths	Comoros	Both	30-34 years	Malaria	Number	2021	2.22	3.85	0.98
Deaths	Comoros	Both	35-39 years	Malaria	Number	2021	2.25	3.92	0.99
Deaths	Comoros	Both	40-44 years	Malaria	Number	2021	2.01	3.52	0.87
Deaths	Comoros	Both	45-49 years	Malaria	Number	2021	1.91	3.45	0.80
Deaths	Comoros	Both	50-54 years	Malaria	Number	2021	1.80	3.20	0.78
Deaths	Comoros	Both	55-59 years	Malaria	Number	2021	1.62	2.90	0.70
Deaths	Comoros	Both	60-64 years	Malaria	Number	2021	1.33	2.34	0.60
Deaths	Comoros	Both	65-69 years	Malaria	Number	2021	1.14	2.01	0.51
Deaths	Comoros	Both	70-74 years	Malaria	Number	2021	1.23	2.10	0.56
Deaths	Comoros	Both	75-79 years	Malaria	Number	2021	0.49	0.86	0.22
Deaths	Comoros	Both	80+ years	Malaria	Number	2021	0.24	0.42	0.11
