# Supplementary material for: Burden of malaria in the Comoros, 1990–2021: findings from the global burden of disease study 2021
Source: Front Public Health. 2025 Mar 12;13:1470021. doi: 10.3389/fpubh.2025.1470021 (PMC11937032; doi:10.3389/fpubh.2025.1470021)
Supplement: Supplementary file 10 [file Table_10.xlsx]

## Sheet: supplementary Table 10
Supplementary Table 10 The number of YLLs in different age groups,in 2021.
measure	location	sex	age	cause	metric	year	val	upper	lower
YLLs (Years of Life Lost)	Comoros	Both	<5 years	Malaria	Number	2021	210.31	349.74	90.08
YLLs (Years of Life Lost)	Comoros	Both	5-9 years	Malaria	Number	2021	51.61	86.33	24.57
YLLs (Years of Life Lost)	Comoros	Both	10-14 years	Malaria	Number	2021	46.14	76.67	22.21
YLLs (Years of Life Lost)	Comoros	Both	15-19 years	Malaria	Number	2021	268.59	458.78	125.69
YLLs (Years of Life Lost)	Comoros	Both	20-24 years	Malaria	Number	2021	250.14	433.14	113.49
YLLs (Years of Life Lost)	Comoros	Both	25-29 years	Malaria	Number	2021	151.32	257.43	68.08
YLLs (Years of Life Lost)	Comoros	Both	30-34 years	Malaria	Number	2021	128.00	222.40	56.66
YLLs (Years of Life Lost)	Comoros	Both	35-39 years	Malaria	Number	2021	118.91	206.89	52.10
YLLs (Years of Life Lost)	Comoros	Both	40-44 years	Malaria	Number	2021	96.16	168.69	41.53
YLLs (Years of Life Lost)	Comoros	Both	45-49 years	Malaria	Number	2021	81.96	148.39	34.36
YLLs (Years of Life Lost)	Comoros	Both	50-54 years	Malaria	Number	2021	69.02	122.31	29.94
YLLs (Years of Life Lost)	Comoros	Both	55-59 years	Malaria	Number	2021	54.40	97.42	23.60
YLLs (Years of Life Lost)	Comoros	Both	60-64 years	Malaria	Number	2021	38.37	67.67	17.21
YLLs (Years of Life Lost)	Comoros	Both	65-69 years	Malaria	Number	2021	27.82	48.87	12.30
YLLs (Years of Life Lost)	Comoros	Both	70-74 years	Malaria	Number	2021	24.51	41.94	11.09
YLLs (Years of Life Lost)	Comoros	Both	75-79 years	Malaria	Number	2021	7.93	13.71	3.59
YLLs (Years of Life Lost)	Comoros	Both	80+ years	Malaria	Number	2021	2.92	5.10	1.33
