# Supplementary material for: Burden of malaria in the Comoros, 1990–2021: findings from the global burden of disease study 2021
Source: Front Public Health. 2025 Mar 12;13:1470021. doi: 10.3389/fpubh.2025.1470021 (PMC11937032; doi:10.3389/fpubh.2025.1470021)
Supplement: Supplementary file 11 [file Table_11.xlsx]

## Sheet: supplementary Table 11
Supplementary Table 11 The number of YLDs in different age groups,in 2021.
measure	location	sex	age	cause	metric	year	val	upper	lower
YLDs (Years Lived with Disability)	Comoros	Both	<5 years	Malaria	Number	2021	8.41	13.23	2.01
YLDs (Years Lived with Disability)	Comoros	Both	5-9 years	Malaria	Number	2021	16.53	25.31	8.64
YLDs (Years Lived with Disability)	Comoros	Both	10-14 years	Malaria	Number	2021	18.29	25.49	12.11
YLDs (Years Lived with Disability)	Comoros	Both	15-19 years	Malaria	Number	2021	17.67	24.43	11.93
YLDs (Years Lived with Disability)	Comoros	Both	20-24 years	Malaria	Number	2021	16.39	23.38	11.21
YLDs (Years Lived with Disability)	Comoros	Both	25-29 years	Malaria	Number	2021	15.01	19.67	10.28
YLDs (Years Lived with Disability)	Comoros	Both	30-34 years	Malaria	Number	2021	12.79	16.85	8.63
YLDs (Years Lived with Disability)	Comoros	Both	35-39 years	Malaria	Number	2021	10.86	14.51	7.42
YLDs (Years Lived with Disability)	Comoros	Both	40-44 years	Malaria	Number	2021	9.43	12.72	6.37
YLDs (Years Lived with Disability)	Comoros	Both	45-49 years	Malaria	Number	2021	7.94	10.75	5.37
YLDs (Years Lived with Disability)	Comoros	Both	50-54 years	Malaria	Number	2021	6.11	8.22	4.2
YLDs (Years Lived with Disability)	Comoros	Both	55-59 years	Malaria	Number	2021	4.27	5.63	2.78
YLDs (Years Lived with Disability)	Comoros	Both	60-64 years	Malaria	Number	2021	2.62	3.56	1.75
YLDs (Years Lived with Disability)	Comoros	Both	65-69 years	Malaria	Number	2021	1.6	2.23	0.92
YLDs (Years Lived with Disability)	Comoros	Both	70-74 years	Malaria	Number	2021	0.8	1.18	0.38
YLDs (Years Lived with Disability)	Comoros	Both	75-79 years	Malaria	Number	2021	0.38	0.6	0.11
YLDs (Years Lived with Disability)	Comoros	Both	80+ years	Malaria	Number	2021	0.3	0.48	0.02
